# Supplementary material for: Disease and Economic Burden Averted by Hib Vaccination in 160 Countries: A Machine-Learning Analysis
Source: Vaccines (Basel). 2025 Nov 27;13(12):1197. doi: 10.3390/vaccines13121197 (PMC12737673; doi:10.3390/vaccines13121197)
Supplement: Supplementary file 1 [file vaccines-13-01197-s001.zip]

Archive with 1 entries (1 files):
- vaccines-3984192-supplementary.docx
